# Supplementary material for: Serum sclerostin is associated with recurrent kidney stone formation independent of hypercalciuria
Source: Clin Kidney J. 2023 Nov 1;17(1):sfad256. doi: 10.1093/ckj/sfad256 (PMC10768761; doi:10.1093/ckj/sfad256)
Supplement: sfad256_Supplemental_Files [file sfad256_supplemental_files.zip]

Archive with 5 entries (5 files):
- Supplemental figure 1.pptx
- Supplemental table 1 blood and urine chemistry only calcium stone  patients_final.docx
- Supplemental table 2 correlation rKF patients_final.docx
- Supplemental table 3 correlation control patients_final.docx
- Supplemental table 4.docx
